# Supplementary material for: Genetic Variations in CYP19A1 and SLCO1B1 Genes and Their Association with Endometrial Cancer Risk in the Taiwanese Population: A Case–Control Study
Source: Int J Mol Sci. 2025 Mar 10;26(6):2461. doi: 10.3390/ijms26062461 (PMC11942030; doi:10.3390/ijms26062461)
Supplement: Supplementary file 1 [file ijms-26-02461-s001.zip]

Archive with 1 entries (1 files):
- ijms-3465992-supplementary.pdf
